# Supplementary material for: Clinical and Gut Microbiome Characteristics of Medically Complex Patients Receiving Blenderized Tube Feeds vs. Standard Enteral Feeds
Source: Nutrients. 2025 Jun 17;17(12):2018. doi: 10.3390/nu17122018 (PMC12196097; doi:10.3390/nu17122018)
Supplement: Supplementary file 1 [file nutrients-17-02018-s001.zip]

Archive with 1 entries (1 files):
- nutrients-3664786-supplementary.pdf
